# Supplementary material for: Evolutionary Divergence between Toona ciliata and Toona sinensis Assayed with Their Whole Genome Sequences
Source: Genes (Basel). 2022 Oct 5;13(10):1799. doi: 10.3390/genes13101799 (PMC9602400; doi:10.3390/genes13101799)
Supplement: Supplementary file 1 [file genes-13-01799-s001.zip]

Archive with 1 entries (1 files):
- genes-1863159-supplementary.pdf
